# Supplementary material for: Genome-wide identification and characterization of SnRK2 gene family in cotton (Gossypium hirsutum L.)
Source: BMC Genet. 2017 Jun 12;18:54. doi: 10.1186/s12863-017-0517-3 (PMC5469022; doi:10.1186/s12863-017-0517-3)
Supplement: Supplementary file 2 — FPKM values under abiotic stresses. (XLSX 17 kb) [file 12863_2017_517_MOESM2_ESM.xlsx]

## Sheet: Sheet1
Additional file 2 Table S1 FPKM values under abiotic stresses
Gene name	ck_0h	Cold_1h	Cold_3h	Cold_6h	Cold_12h	Hot_1h	Hot_3h	Hot_6h	Hot_12h	Salt_1h	Salt_3h	Salt_6h	Salt_12h	PEG_1h	PEG_3h	PEG_6h	PEG_12h
GhSnRK2.1	0.743619	0.510059	0.293593	1e-05	0.546889	1e-05	0.186987	0.37992	1.165	0.689947	1.25027	1.24723	2.37341	1.00282	2.32117	0.740087	2.02294
GhSnRK2.2	4.73975	1.69849	1.06375	1.78739	0.706196	0.875554	1.35264	1.8332	2.83813	0.877539	1.36075	1.48914	1.36889	1.40596	1.46789	1.39565	1.83707
GhSnRK2.3	16.2371	9.68394	9.61912	5.11206	10.059	7.56663	10.4049	13.4041	20.0572	12.968	15.5879	21.1045	24.3157	13.4656	22.1129	15.6724	18.7584
GhSnRK2.4	0.4712	0.172191	0.198859	0.386157	0.196522	1e-05	0.505964	0.34281	2.7003	0.160022	0.157495	0.337807	3.53415	0.252255	0.580839	0.159827	2.11903
GhSnRK2.5	5.10303	2.41656	1.63278	1.35148	0.644704	1.42129	4.537	4.09723	3.21321	2.44135	2.9399	5.44973	2.44252	3.41144	3.39245	4.03911	2.16855
GhSnRK2.6	8.48204	4.68222	5.05051	5.55515	1.99949	2.11278	4.41784	1.29249	2.8496	0.952659	0.843775	1.62785	3.00553	2.64702	1.19747	0.793108	1.5115
GhSnRK2.7	5.362	12.2618	9.43368	5.50453	6.67637	4.37081	11.6911	10.2837	16.8824	8.34769	9.84976	14.3795	27.4484	8.22817	10.8638	11.9105	19.4251
GhSnRK2.8	8.51323	6.39106	5.44508	5.26781	4.34036	4.1652	9.28749	8.5032	20.1752	11.035	8.65651	10.2459	23.2473	6.83217	8.69275	8.4466	15.2136
GhSnRK2.9	6.60509	7.17271	4.514	4.63362	4.23839	3.8804	13.8838	14.3103	21.1288	8.37793	9.97306	12.2496	15.7662	8.85823	11.9375	12.6925	15.6012
GhSnRK2.10	14.909	18.5515	15.9422	12.6959	16.373	7.34071	21.6122	24.6683	26.6954	20.3782	29.3465	33.5744	26.1393	15.6235	29.3282	36.4321	22.5099
GhSnRK2.11	3.7181	2.74157	2.78914	0.534649	2.36985	1.57465	1.58939	1.77296	3.6009	2.95692	3.28559	4.18713	6.18782	3.87756	5.30554	2.81233	6.37533
GhSnRK2.12	2.18358	0.277628	0.400914	1e-05	0.0989967	0.122625	0.407971	0.276427	0.347531	0.107525	1e-05	0.291867	0.740216	0.145225	0.180056	0.322101	0.467108
GhSnRK2.13	16.2371	9.93629	7.73159	5.28833	10.2394	7.56663	11.3298	13.0283	18.3814	10.9205	14.495	16.6104	21.968	14.3258	23.2616	13.4754	20.5174
GhSnRK2.14	1.03664	1.06758	1.63064	1.54463	2.94783	0.486682	4.14891	4.18228	12.2375	2.50701	2.11043	3.90891	14.1825	1.83786	2.27868	2.31749	12.1182
GhSnRK2.15	7.6633	2.48991	2.90529	0.994774	2.03329	1.54059	4.64855	4.88344	5.37561	2.9504	3.12788	3.97818	5.97837	4.30463	3.32024	5.32963	4.66357
GhSnRK2.16	6.25515	6.59889	5.83517	1.78216	4.32954	4.55525	11.2192	14.9435	16.4688	9.26501	8.08312	14.2095	12.7147	7.85541	12.1862	11.6564	13.6395
GhSnRK2.17	4.55286	3.69109	2.52525	2.58602	1.12166	1.20731	1.10446	0.0680256	0.683905	1.16436	0.281258	1e-05	0.591997	1.50236	0.753963	0.158622	0.657176
GhSnRK2.18	5.14536	2.08478	1.81503	1.24512	1.12166	1.50913	2.56034	2.10879	6.61108	3.89002	1.7188	3.92599	12.1359	1.68121	3.99157	3.56899	6.73605
GhSnRK2.19	5.53637	12.1665	8.11735	4.97183	6.94888	4.37081	11.7842	13.9429	20.1534	10.2136	9.50212	16.4211	23.4789	9.89379	11.9378	11.9105	21.7158
GhSnRK2.20	15.0834	11.5629	13.017	9.85488	13.7388	5.09927	20.8669	20.7567	24.374	14.0929	24.1319	30.8672	27.3217	11.7593	23.1321	26.8447	21.4104
