# Supplementary material for: Genome-wide identification and characterization of SnRK2 gene family in cotton (Gossypium hirsutum L.)
Source: BMC Genet. 2017 Jun 12;18:54. doi: 10.1186/s12863-017-0517-3 (PMC5469022; doi:10.1186/s12863-017-0517-3)
Supplement: Supplementary file 3 — Gene accession number and samples information of transcriptome data used in our research. (XLSX 10 kb) [file 12863_2017_517_MOESM3_ESM.xlsx]

## Sheet: Sheet1
Additional file 3 Table S2 Gene accession number and samples information of transcriptome data used in our research
		Accession number	Tissue	Treatment
		SRR1768520	leaf	0 h CK
		SRR1768504	leaf	1 h cold
		SRR1768505	leaf	3 h cold
		SRR1768506	leaf	6 h cold
		SRR1768507	leaf	12 h cold
	Abiotic stresses	SRR1768508	leaf	1 h hot
		SRR1768509	leaf	3 h hot
		SRR1768510	leaf	6 h hot
		SRR1768511	leaf	12 h hot
		SRR1768512	leaf	1 h salt
		SRR1768513	leaf	3 h salt
		SRR1768514	leaf	6 h salt
		SRR1768515	leaf	12 h salt
		SRR1768516	leaf	1 h PEG
		SRR1768517	leaf	3 h PEG
		SRR1768518	leaf	6 h PEG
		SRR1768519	leaf	12 h PEG
