# Supplementary material for: Genome-wide identification and characterization of SnRK2 gene family in cotton (Gossypium hirsutum L.)
Source: BMC Genet. 2017 Jun 12;18:54. doi: 10.1186/s12863-017-0517-3 (PMC5469022; doi:10.1186/s12863-017-0517-3)
Supplement: Supplementary file 4 — List of the primers used for quantitative real-time PCR in this study. (XLSX 10 kb) [file 12863_2017_517_MOESM4_ESM.xlsx]

## Sheet: Sheet1
Additional file 4 Table S3 A list of primers used in qRT-PCR experiments
Gene Name	Sense primer sequence	Antisense primer sequence
GhSnRK2.3	CGAGAACACAATGAACAACCA	TCGTCAATGTCAAGGCTACC
GhSnRK2.7	CATTCGGAGGACAATACAAAG	CATCAAGTCAGCAGGGAGAT
GhSnRK2.8	TGAGATACTGAAAGATATTGGAT	GCTGCATATTCCATGACTATG
GhSnRK2.9	ATGAGGCTCGCTTCTTCTTC	ACAGTGGACTTCGGTTGCG
GhSnRK2.10	GCTCGGTTCTTCTTCCAACA	AATGAAGAACTGAAGACTTCGA
